# Supplementary material for: Complete Mitochondrial Genome and Phylogenetic Analysis of Turdus pallidus (Passeriformes, Turdidae)
Source: Genes (Basel). 2025 Oct 29;16(11):1284. doi: 10.3390/genes16111284 (PMC12651963; doi:10.3390/genes16111284)
Supplement: Supplementary file 1 [file genes-16-01284-s001.zip]

Archive with 4 entries (2 files):
- genes-3936005-supplementary/
- genes-3936005-supplementary/Table S1 S2/
- genes-3936005-supplementary/Table S1 S2/Table S1. Characteristics of the complete mitochondrion genome of Turdus pallidus (pale thrush) PQ249424.xlsx
- genes-3936005-supplementary/Table S1 S2/Table S2 Mitochondrial Genome Statistics of Turdus and related species).xlsx
