# Supplementary material for: Complete Mitochondrial Genome and Phylogenetic Analysis of Turdus pallidus (Passeriformes, Turdidae)
Source: Genes (Basel). 2025 Oct 29;16(11):1284. doi: 10.3390/genes16111284 (PMC12651963; doi:10.3390/genes16111284)
Supplement: Supplementary file 1 [file genes-16-01284-s001.zip › genes-3936005-supplementary/Table S1 S2/Table S1. Characteristics of the complete mitochondrion genome of Turdus pallidus (pale thrush) PQ249424.xlsx]

## Sheet: Sheet1
Table S1. Characteristics of the complete mitochondrion genome of Turdus pallidus (pale thrush) PQ249424
Accession	Species	Gene_Name	Type	Length_bp	GC_Content_Percent	A_Percent	T_Percent	C_Percent	G_Percent	GC_Skew	AT_Skew	Start_Position	End_Position	Strand	GC1_Percent	GC2_Percent	GC3_Percent	GC3s_Percent	Total_Codons	Start_codon	Stop_codon
PQ249424	mitochondrion Turdus pallidus (pale thrush)	tRNA-Phe	tRNA	68	47.06	35.29	17.65	26.47	20.59	-0.125	0.3333	1	68	+
PQ249424	mitochondrion Turdus pallidus (pale thrush)	12S ribosomal RNA	rRNA	977	48.52	30.5	20.98	26.92	21.6	-0.1097	0.1849	68	1044	+
PQ249424	mitochondrion Turdus pallidus (pale thrush)	tRNA-Val	tRNA	70	38.57	37.14	24.29	22.86	15.71	-0.1852	0.2093	1044	1113	+
PQ249424	mitochondrion Turdus pallidus (pale thrush)	16S ribosomal RNA	rRNA	1590	44.65	34.65	20.69	24.65	20	-0.1042	0.2523	1122	2711	+
PQ249424	mitochondrion Turdus pallidus (pale thrush)	tRNA-Leu	tRNA	75	48	26.67	25.33	25.33	22.67	-0.0556	0.0256	2712	2786	+
PQ249424	mitochondrion Turdus pallidus (pale thrush)	ND1	CDS	978	49.59	25.66	24.74	34.25	15.34	-0.3814	0.0183	2791	3768	+	54.91	41.41	52.45	52.62	326	ATG	AGA
PQ249424	mitochondrion Turdus pallidus (pale thrush)	tRNA-Ile	tRNA	72	47.22	29.17	23.61	23.61	23.61	0	0.1053	3775	3846	+
PQ249424	mitochondrion Turdus pallidus (pale thrush)	tRNA-Gln	tRNA	71	35.21	28.17	36.62	11.27	23.94	0.36	-0.1304	3853	3923	-
PQ249424	mitochondrion Turdus pallidus (pale thrush)	tRNA-Met	tRNA	69	49.28	26.09	24.64	28.99	20.29	-0.1765	0.0286	3923	3991	+
PQ249424	mitochondrion Turdus pallidus (pale thrush)	ND2	CDS	1040	46.83	29.62	23.56	34.81	12.02	-0.4867	0.1139	3992	5031	+	49.13	44.8	46.82	46.82	346	GTG	GTC
PQ249424	mitochondrion Turdus pallidus (pale thrush)	tRNA-Trp	tRNA	70	40	35.71	24.29	24.29	15.71	-0.2143	0.1905	5032	5101	+
PQ249424	mitochondrion Turdus pallidus (pale thrush)	tRNA-Ala	tRNA	69	40.58	28.99	30.43	15.94	24.64	0.2143	-0.0244	5103	5171	-
PQ249424	mitochondrion Turdus pallidus (pale thrush)	tRNA-Asn	tRNA	75	53.33	20	26.67	22.67	30.67	0.15	-0.1429	5176	5250	-
PQ249424	mitochondrion Turdus pallidus (pale thrush)	tRNA-Cys	tRNA	67	46.27	22.39	31.34	16.42	29.85	0.2903	-0.1667	5251	5317	-
PQ249424	mitochondrion Turdus pallidus (pale thrush)	tRNA-Tyr	tRNA	71	42.25	19.72	38.03	15.49	26.76	0.2667	-0.3171	5317	5387	-
PQ249424	mitochondrion Turdus pallidus (pale thrush)	COX1	CDS	1551	48.42	26.5	25.08	31.21	17.21	-0.2889	0.0275	5389	6939	+	54.16	42.17	48.94	48.84	517	GTG	AGG
PQ249424	mitochondrion Turdus pallidus (pale thrush)	tRNA-Ser	tRNA	73	46.58	24.66	28.77	19.18	27.4	0.1765	-0.0769	6931	7003	-
PQ249424	mitochondrion Turdus pallidus (pale thrush)	tRNA-Asp	tRNA	70	38.57	37.14	24.29	21.43	17.14	-0.1111	0.2093	7007	7076	+
PQ249424	mitochondrion Turdus pallidus (pale thrush)	COX2	CDS	684	48.54	28.51	22.95	32.6	15.94	-0.3434	0.108	7087	7770	+	57.02	37.72	50.88	51.1	228	ATG	TAA
PQ249424	mitochondrion Turdus pallidus (pale thrush)	tRNA-Lys	tRNA	68	45.59	32.35	22.06	23.53	22.06	-0.0323	0.1892	7772	7839	+
PQ249424	mitochondrion Turdus pallidus (pale thrush)	ATP8	CDS	168	44.05	31.55	24.4	38.1	5.95	-0.7297	0.1277	7841	8008	+	33.93	51.79	46.43	47.27	56	ATG	TAA
PQ249424	mitochondrion Turdus pallidus (pale thrush)	ATP6	CDS	684	48.98	29.09	21.93	38.6	10.38	-0.5761	0.1404	7999	8682	+	57.02	37.72	52.19	52.42	228	ATG	TAA
PQ249424	mitochondrion Turdus pallidus (pale thrush)	COX3	CDS	787	49.43	25.03	25.54	33.55	15.88	-0.3573	-0.0101	8688	9474	+	54.2	42.37	51.91	51.91	262	ATG	TGC
PQ249424	mitochondrion Turdus pallidus (pale thrush)	tRNA-Gly	tRNA	66	36.36	33.33	30.3	24.24	12.12	-0.3333	0.0476	9475	9540	+
PQ249424	mitochondrion Turdus pallidus (pale thrush)	ND3	CDS	351	47.86	27.07	25.07	35.04	12.82	-0.4643	0.0383	9541	9891	+	55.56	38.46	49.57	50	117	ATG	TAA
PQ249424	mitochondrion Turdus pallidus (pale thrush)	tRNA-Arg	tRNA	70	40	31.43	28.57	24.29	15.71	-0.2143	0.0476	9893	9962	+
PQ249424	mitochondrion Turdus pallidus (pale thrush)	ND4L	CDS	297	52.19	25.93	21.89	39.39	12.79	-0.5097	0.0845	9964	10260	+	53.54	43.43	59.6	60.2	99	ATG	TAA
PQ249424	mitochondrion Turdus pallidus (pale thrush)	ND4	CDS	1378	48.11	29.32	22.57	37.01	11.1	-0.5385	0.1301	10254	11631	+	52.07	41.39	50.98	50.98	459	ATG	ATA
PQ249424	mitochondrion Turdus pallidus (pale thrush)	tRNA-His	tRNA	70	35.71	34.29	30	21.43	14.29	-0.2	0.0667	11632	11701	+
PQ249424	mitochondrion Turdus pallidus (pale thrush)	tRNA-Ser	tRNA	67	55.22	25.37	19.4	28.36	26.87	-0.027	0.1333	11702	11768	+
PQ249424	mitochondrion Turdus pallidus (pale thrush)	tRNA-Leu	tRNA	71	39.44	35.21	25.35	19.72	19.72	0	0.1628	11768	11838	+
PQ249424	mitochondrion Turdus pallidus (pale thrush)	ND5	CDS	1818	47.03	29.54	23.43	35.2	11.83	-0.4971	0.1153	11839	13656	+	47.52	42.41	51.16	51.24	606	ATG	AGA
PQ249424	mitochondrion Turdus pallidus (pale thrush)	CYTB	CDS	1143	47.16	28.52	24.32	33.07	14.09	-0.4026	0.0795	13665	14807	+	53.54	39.37	48.56	48.68	381	ATG	TAA
PQ249424	mitochondrion Turdus pallidus (pale thrush)	tRNA-Thr	tRNA	69	31.88	34.78	33.33	17.39	14.49	-0.0909	0.0213	14809	14877	+
PQ249424	mitochondrion Turdus pallidus (pale thrush)	tRNA-Pro	tRNA	70	41.43	25.71	32.86	14.29	27.14	0.3103	-0.122	14885	14954	-
PQ249424	mitochondrion Turdus pallidus (pale thrush)	ND6	CDS	519	49.52	11.18	39.31	11.37	38.15	0.5409	-0.5573	14965	15483	-	58.38	43.35	46.82	46.51	173	ATG	TAG
PQ249424	mitochondrion Turdus pallidus (pale thrush)	tRNA-Glu	tRNA	72	47.22	22.22	30.56	16.67	30.56	0.2941	-0.1579	15485	15556	-
Note: Gene names and species names are shown in italics. GC content and skew values are expressed as percentages.
