# Supplementary material for: Complete Mitochondrial Genome and Phylogenetic Analysis of Turdus pallidus (Passeriformes, Turdidae)
Source: Genes (Basel). 2025 Oct 29;16(11):1284. doi: 10.3390/genes16111284 (PMC12651963; doi:10.3390/genes16111284)
Supplement: Supplementary file 1 [file genes-16-01284-s001.zip › genes-3936005-supplementary/Table S1 S2/Table S2 Mitochondrial Genome Statistics of Turdus and related species).xlsx]

## Sheet: Mitochondrial_Statistics
Table S2 Mitochondrial Genome Statistics of Turdus and related species
GenBank accession number	Species Name	Total length (bp)	Total GC (%)	A%	T%	C%	G%	GC1%	GC2%	GC3%	GC3s	Coding region length (bp)	Coding region GC (%)	Noncoding region length (bp)	Noncoding region GC (%)	Protein-coding gene num	rRNA gene num	tRNA gene num	Total gene num	Protein-coding region GC (%)	rRNA GC (%)	tRNA GC (%)	Average RSCU	Average ENC
KF926987	mitochondrion Turdus hortulorum	16759	47.37	29.3	23.32	32.51	14.86	52.45	41.71	51.21	51.29	11404	48.44	1245	45.78	13	2	22	37	48.44	46.07	42.91	1	37.94
KF997864	mitochondrion Tarsiger cyanurus (orange-flanked bush-robin)	16803	47.03	29.93	23.04	32.67	14.37	52.33	41.72	49.67	49.75	11395	47.89	1278	46.17	13	2	22	37	47.89	46.46	42.39	1	37.533
KJ834096	mitochondrion Turdus naumanni naumanni	16750	47.21	29.45	23.34	32.23	14.98	52.2	41.32	50.78	50.81	11395	48.08	1218	45.81	13	2	22	37	48.08	46.34	43.36	1	38.322
KJ909198	mitochondrion Turdus migratorius (American robin)	16669	47.93	29.03	23.04	32.76	15.17	52.15	41.53	52.83	53.27	11395	48.82	1163	46.35	13	2	22	37	48.82	46.12	43.09	1	39.548
KM015261	mitochondrion Turdus eunomus (dusky thrush)	16737	47.31	29.38	23.31	32.4	14.91	52.41	41.51	50.78	50.83	11395	48.21	1211	45.75	13	2	22	37	48.21	46.37	43.43	1	38.125
KT346357	mitochondrion Turdus rufiventris (rufous-bellied thrush)	16669	47.71	29.08	23.22	32.64	15.07	52.66	41.67	51.98	52.06	11386	48.75	1164	46.39	13	2	22	37	48.75	45.94	43.91	1	37.579
KU158194	mitochondrion Myadestes myadestinus (kamao)	16641	46.84	29.43	23.73	31.66	15.19	51.78	41.61	49.75	49.81	11355	47.69	1155	46.15	13	2	22	37	47.69	46.09	42.4	1	40.931
KX506858	mitochondrion Monticola gularis (White-throated rock-thrush)	16801	46.85	29.74	23.41	32.33	14.52	52.44	41.69	49.22	49.27	11395	47.77	1272	45.2	13	2	22	37	47.77	46.06	42.76	1	37.824
MG912943	mitochondrion Turdus kessleri	16754	47.29	29.26	23.45	32.33	14.96	52.09	41.72	51.07	51.12	11395	48.28	1238	45.72	13	2	22	37	48.28	46.13	43.22	1	39.597
MK377247	mitochondrion Geokichla sibirica sibirica	16766	47.72	29.33	22.95	32.74	14.98	52.83	41.73	51.51	51.54	11356	48.67	1297	45.8	13	2	22	37	48.67	47.45	42.76	1	36.984
MN248536	mitochondrion Turdus merula (blackbird)	16734	47.32	29.34	23.34	32.5	14.82	52.46	41.64	50.7	50.75	11394	48.25	1222	45.17	13	2	22	37	48.25	46.58	43.39	1	38.78
MN356183	mitochondrion Catharus fuscescens (veery)	16766	47.42	29.31	23.27	32.4	15.02	52.22	41.38	51.7	51.74	11403	48.41	1255	46.22	13	2	22	37	48.41	46.6	42.34	1	39.693
MT017911	mitochondrion Turdus abyssinicus (Northern olive thrush)	16710	47.76	29.1	23.14	32.67	15.09	52.46	41.82	52.41	52.54	11395	48.88	1197	45.95	13	2	22	37	48.88	46.46	42.88	1	38.259
MT712159	mitochondrion Turdus ruficollis	16737	47.45	29.28	23.27	32.5	14.95	52.52	41.59	51.09	51.15	11395	48.38	1224	46.32	13	2	22	37	48.38	46.44	43.11	1	38.616
MW307918	mitochondrion Turdus dissimilis	16761	47.54	29.28	23.18	32.63	14.91	52.7	41.72	51.36	51.44	11395	48.57	1245	46.02	13	2	22	37	48.57	46.25	43.28	1	38.392
MW338659	mitochondrion Turdus mupinensis	16735	47.33	29.36	23.31	32.44	14.9	52.49	41.59	50.8	50.86	11395	48.28	1222	45.66	13	2	22	37	48.28	46.37	43.3	1	38.132
MZ337397	mitochondrion Turdus obscurus (eye-browed thrush)	16739	47.24	29.29	23.47	32.27	14.97	52.52	41.56	50.62	50.7	11395	48.21	1223	46.12	13	2	22	37	48.21	45.94	43.09	1	38.772
OR459825	mitochondrion Tarsiger indicus	16723	47.62	29.63	22.75	32.88	14.73	53.07	41.85	51.51	51.6	11395	48.79	1199	45.79	13	2	22	37	48.79	45.93	43.18	1	38.601
OR757043	mitochondrion Turdus cardis (Japanese grey thrush)	16760	47.46	29.24	23.3	32.54	14.92	52.52	41.66	51.46	51.54	11395	48.53	1245	46.35	13	2	22	37	48.53	45.94	42.99	1	38.303
OR757050	mitochondrion Zoothera aurea (White's thrush)	16779	47.05	29.76	23.2	32.32	14.73	52.39	41.63	49.97	50.04	11404	47.98	1252	45.37	13	2	22	37	47.98	46.7	42.02	1	38.388
PQ249424	mitochondrion Turdus pallidus (pale thrush)	16739	47.22	29.34	23.44	32.3	14.92	52.66	41.6	50.29	50.37	11398	48.17	1231	45.98	13	2	22	37	48.17	46.12	43.03	1	38.812
PQ459006	mitochondrion Monticola rufiventris	16803	47.37	29.46	23.17	32.74	14.62	52.7	41.72	50.75	50.81	11395	48.37	1282	45.87	13	2	22	37	48.37	46.4	42.81	1	37.718
PQ790019	mitochondrion Turdus atrogularis (black-throated thrush)	16757	47.43	29.31	23.26	32.54	14.89	52.41	41.59	51.04	51.1	11395	48.33	1250	46.72	13	2	22	37	48.33	46.4	43.11	1	38.394
PQ872305	mitochondrion Myadestes coloratus (varied solitaire)	16783	46.31	29.75	23.93	31.58	14.74	51.49	41.8	47.93	47.98	11395	47.06	1259	45.51	13	2	22	37	47.06	45.72	42.5	1	38.865
PV670943	mitochondrion Turdus mandarinus	16727	47.3	29.35	23.35	32.47	14.83	52.46	41.64	50.7	50.75	11394	48.25	1217	44.78	13	2	22	37	48.25	46.58	43.46	1	38.783
